# Supplementary material for: Aequatobolbus, a new South American genus of Bolboceratinae (Coleoptera: Scarabaeoidea: Bolboceratidae) from Ecuador
Source: PeerJ. 2026 Apr 10;14:e21107. doi: 10.7717/peerj.21107 (PMC13075400; doi:10.7717/peerj.21107)
Supplement: Supplemental Information 1 — Raw data of occurrences in Darwin Core (DwC). [file peerj-14-21107-s001.csv]

occurrenceID	basisOfRecord	type	institutionCode	institutionID	collectionCode	collectionID	catalogNumber	datasetName	datasetID	modified	language	license	rightsHolder	accessRights	bibliographicCitation	references	ownerInstitutionCode	informationWithheld	dataGeneralizations	dynamicProperties	recordNumber	recordedBy	recordedByID	organismID	individualCount	organismQuantity	organismQuantityType	organismName	organismScope	associatedOrganisms	previousIdentifications	organismRemarks	sex	lifeStage	reproductiveCondition	caste	vitality	behavior	establishmentMeans	degreeOfEstablishment	pathway	occurrenceStatus	preparations	disposition	verbatimLabel	otherCatalogNumbers	associatedMedia	associatedOccurrences	associatedReferences
1	PreservedSpecimen	PhysicalObject	División de Invertebrados, Museo de Zoología de la Pontificia Universidad Católica del Ecuador (QCAZ-I)		QCAZI	https://scientific-collections.gbif.org/collection/35f8d503-c5ef-4c83-9338-2bed1e2c4e33	QCAZ I 280492	Aequatobolbus_otongachi		2025-12-27	en											G. Onore	https://orcid.org/0000-0003-3571-804X		1			Aequatobolbus otongachi	MulticelularOrganism				Female	Adult								present	Complete animale (pinned)	In collection	ECUADOR Pichincha | Otongachi 15JAN2021 | -0.321207. -78.950988 | 850m Giovanni Onore
1	PreservedSpecimen	PhysicalObject	División de Invertebrados, Museo de Zoología de la Pontificia Universidad Católica del Ecuador (QCAZ-I)		QCAZI	https://scientific-collections.gbif.org/collection/35f8d503-c5ef-4c83-9338-2bed1e2c4e33	QCAZ I 280491	Aequatobolbus_otongachi		2025-12-27	en											G. Onore	https://orcid.org/0000-0003-3571-804X		1			Aequatobolbus otongachi	MulticelularOrganism				Female	Adult								present	Complete animale (pinned)	In collection	ECUADOR Pichincha | Otongachi 26MAY2005 | -0.321207. -78.950988 | 850m Giovanni Onore
1	PreservedSpecimen	PhysicalObject	División de Invertebrados, Museo de Zoología de la Pontificia Universidad Católica del Ecuador (QCAZ-I)		QCAZI	https://scientific-collections.gbif.org/collection/35f8d503-c5ef-4c83-9338-2bed1e2c4e33	QCAZ I 280493	Aequatobolbus_otongachi		2025-12-27	en											G. Onore	https://orcid.org/0000-0003-3571-804X		1			Aequatobolbus otongachi	MulticelularOrganism				Female	Adult								present	Complete animale (pinned)	In collection	ECUADOR Pichincha | Otongachi 15JAN2021 | -0.321207. -78.950988 | 850m Giovanni Onore
1	PreservedSpecimen	PhysicalObject	División de Invertebrados, Museo de Zoología de la Pontificia Universidad Católica del Ecuador (QCAZ-I)		QCAZI	https://scientific-collections.gbif.org/collection/35f8d503-c5ef-4c83-9338-2bed1e2c4e33	QCAZ I 280494	Aequatobolbus_otongachi		2025-12-27	en											G. Onore	https://orcid.org/0000-0003-3571-804X		1			Aequatobolbus otongachi	MulticelularOrganism				Female	Adult								present	Complete animale (pinned)	In collection	ECUADOR Pichincha | Otongachi 26MAY2005 | -0.321207. -78.950988 | 850m Giovanni Onore
1	PreservedSpecimen	PhysicalObject	División de Invertebrados, Museo de Zoología de la Pontificia Universidad Católica del Ecuador (QCAZ-I)		QCAZI	https://scientific-collections.gbif.org/collection/35f8d503-c5ef-4c83-9338-2bed1e2c4e33	QCAZ I 280495	Aequatobolbus_otongachi		2025-12-27	en											G. Onore	https://orcid.org/0000-0003-3571-804X		1			Aequatobolbus otongachi	MulticelularOrganism				Female	Adult								present	Complete animale (pinned)	In collection	ECUADOR Pichincha | Otongachi 15JAN2021 | -0.321207. -78.950988 | 850m Giovanni Onore
[truncated: 136 more columns]
